# Supplementary material for: Bis-Benzylisoquinoline Alkaloids Inhibit Porcine Epidemic Diarrhea Virus by Disrupting Virus Entry
Source: Pathogens. 2023 Jun 19;12(6):845. doi: 10.3390/pathogens12060845 (PMC10304817; doi:10.3390/pathogens12060845)
Supplement: Supplementary file 1 [file pathogens-12-00845-s001.zip]

Archive with 1 entries (1 files):
- pathogens-2383353-supplementary.pdf
